# Supplementary material for: Real-Time fMRI Neurofeedback Training as a Neurorehabilitation Approach on Depressive Disorders: A Systematic Review of Randomized Control Trials
Source: J Clin Med. 2022 Nov 23;11(23):6909. doi: 10.3390/jcm11236909 (PMC9737316; doi:10.3390/jcm11236909)
Supplement: Supplementary file 1 [file jcm-11-06909-s001.zip]

Archive with 1 entries (1 files):
- jcm-2003786-supplementary.pdf
